# Supplementary material for: Peripheral Blood T Cell Dynamics Predict Relapse in Multiple Sclerosis Patients on Fingolimod
Source: PLoS One. 2015 Apr 28;10(4):e0124923. doi: 10.1371/journal.pone.0124923 (PMC4412716; doi:10.1371/journal.pone.0124923)
Supplement: S1 Dataset — (Sheet 1) The rows show the actual values for the percentages and counts of T cell subsets in individual samples. T cells are classified by their surface antigens. H1–H18 are healthy controls (HCs) and P1–P23 are patients with multiple sclerosis (MS). Figs 1, 2, 4, and S2 are based on these values. (Sheet 2) The rows show the actual values for the percentages and counts of T cell subsets in individual samples. T cells are classified by their cytokine productions. H1–H9 are HCs and P1–P16 are patients with MS. Figs 3, S3, and S4 are based on these values. The clinical statuses and timings of sample collection before or after induction of fingolimod treatment are also shown in each patient. EDSS = expanded disability status scale of Kurtzke; F = female; M = male; NT = not treated; WBC = white blood cells. (XLSX) [file pone.0124923.s001.xlsx]

## Sheet: Sheet1
	The clinical features																The percentages in lymphocyte		The percentages in CD4+T cell					The percentages in CD8+T cell					The counts of T cell subset (/μl)
NO.	Age at examination	sex	Diagnosis	examination	WBC(/μL)	Lymphocyte (% in WBC)	treatment	onset	Disease duration（year）	Annualized relapse rat （year）	relapse rate	EDSS	AQP4	Progression Index	Relapse	ON Relapse	CD4	CD8	TCM	TEM	Naïve	Treg	Ts	TCM	TEM	Naïve	TEMRA	Ts	Lymphocyte	CD4	CD8	CD4+TCM	CD4+TEM	CD4+Naïve	Treg	CD4+Ts	CD8+TCM	CD8+TEM	CD8+Naïve	CD8+TEMRA	CD8+Ts
H1	35	F	HC	HC	4860	39.3									HC		33.43	19.38	14.29	74.52	9.81	5.97	13.87	3.89	73	9.64	14.53	25.44	1909.98	638.506	370.154	91.2426	475.815	62.6375	38.1188	88.5608	14.399	270.213	35.6829	53.7834	94.1672
H2	64	F	HC	HC	5830	46.5									HC		43.38	28.49	15.35	20.71	61.21	4.67	1.48	1.97	8.65	76.68	12.85	7.68	2710.95	1176.01	772.35	180.518	243.552	719.836	54.9197	17.4049	15.2153	66.8082	592.238	99.2469	59.3165
H3	37	F	HC	HC	6440	29.7									HC		44.12	16.39	15.19	53.51	28.48	5.05	11.77	5.58	51.22	24.17	21.6	32.6	1912.68	843.874	313.488	128.185	451.557	240.335	42.6157	99.324	17.4926	160.569	75.7701	67.7135	102.197
H4	33	F	HC	HC	6400	43.4									HC		46.78	18.27	12.32	24.61	60.85	6.2	0.97	1.34	22.22	58.28	18.15	23.66	2777.6	1299.36	507.468	160.081	319.773	790.661	80.5604	12.6038	6.80006	112.759	295.752	92.1054	120.067
H5	59	F	HC	HC	4430	41.3									HC		39.71	20.58	23.05	28.04	45.17	7.85	3.23	1.24	26.76	18.35	56.06	37.89	1829.59	726.53	376.53	167.465	203.719	328.174	57.0326	23.4669	4.66897	100.759	69.0932	211.083	142.667
H6	32	F	HC	HC	7420	27.4									HC		32.75	29.2	16.71	45.24	35.5	6.69	5.09	3.46	44.99	25.98	25.32	37.54	2033.08	665.834	593.659	111.261	301.223	236.371	44.5443	33.8909	20.5406	267.087	154.233	150.315	222.86
H7	37	F	HC	HC	3720	39.8									HC		27.25	34.55	18.92	57.33	21.91	9	3.52	2.4	30.24	24.71	42.55	41.33	1480.56	403.453	511.533	76.3332	231.299	88.3965	36.3107	14.2015	12.2768	154.688	126.4	217.657	211.417
H8	44	F	HC	HC	4990	33.9									HC		35.13	14.97	19.16	49.11	29.39	6.17	0.47	1.7	53.94	22.08	19.66	10.93	1691.61	594.263	253.234	113.861	291.842	174.654	36.666	2.79303	4.30498	136.594	55.9141	49.7858	27.6785
H9	45	F	HC	HC	7060	39.7									HC		32.39	22.06	17.88	40.46	39.01	6.73	1.04	3.34	36.7	44.29	16.42	20.4	2802.82	907.833	618.302	162.321	367.309	354.146	61.0972	9.44147	20.6513	226.917	273.846	101.525	126.134
H10	39	F	HC	HC	4360	33.7									HC		38.61	24.73	19.98	57.14	21.38	7.47	3.05	3.59	63.63	15.81	17	29.99	1469.32	567.304	363.363	113.347	324.158	121.29	42.3776	17.3028	13.0447	231.208	57.4477	61.7717	108.973
H11	35	F	HC	HC	5960	46.1									HC		24.33	28.09	13.41	50.56	32.81	6.34	21.2	0.48	37.31	10.94	49.28	69.67	2747.56	668.481	771.79	89.6433	337.984	219.329	42.3817	141.718	3.70459	287.955	84.4338	380.338	537.706
H12	30	F	HC	HC	4060	31									HC		36.38	18.38	15.2	23.59	58.83	11.08	0.09	0.8	19.85	74.36	5.69	5.77	1258.6	457.879	231.331	69.5976	108.014	269.37	50.733	0.412091	1.85065	45.9191	172.017	13.1627	13.3478
H13	46	M	HC	HC	6090	23.6									HC		32.11	11	24.67	34.19	39.49	8.14	0.19	1.09	25.9	62.79	5.82	13.31	1437.24	461.498	158.096	113.851	157.786	182.245	37.5659	0.876846	1.72325	40.947	99.2687	9.20121	21.0426
H14	30	M	HC	HC	NT	NT									HC		24.3	21.51	14.44	29.04	54.46	7.02	2.99	2.19	33.75	44.82	18.92	21.54	NT	NT	NT	NT	NT	NT	NT	NT	NT	NT	NT	NT	NT
H15	30	M	HC	HC	NT	NT									HC		24.5	17.28	16.46	20.7	60.58	7.44	0.07	1.6	24.99	47.75	24.91	27.07	NT	NT	NT	NT	NT	NT	NT	NT	NT	NT	NT	NT	NT
H16	35	M	HC	HC	5110	25.8									HC		34.57	22.7	19	43.04	31.17	9.1	0	3.16	27.91	53.11	16.19	12.1	1318.38	455.764	299.272	86.5952	196.161	142.062	41.4745	0	9.457	83.5269	158.943	48.4522	36.2119
H17	35	M	HC	HC	4730	50.7									HC		38.84	21.92	20.41	43.79	33.79	10.25	8.62	1.11	58.28	18.68	15.63	34.12	2398.11	931.426	525.666	190.104	407.871	314.729	95.4712	80.2889	5.83489	306.358	98.1944	82.1616	179.357
H18	73	M	HC	HC	3210	35.8									HC		45.25	20.03	19.63	48.54	29.3	6.29	8.34	6.98	59.9	12.85	24.87	23.74	1149.18	520.004	230.181	102.077	252.41	152.361	32.7082	43.3683	16.0666	137.878	29.5782	57.246	54.6449
P1	32	F	MS	Before Fingolimod	11690	26.9	1	24.9562	6.83333	2.27778	3	1.5	0	0.2	NO Relapse		27.1	11.29	17.66	20.21	47.34	4.73	1.26	2.12	15.47	58.65	8.03	7.33	3144.61	852.189	355.026	172.227	172.227	403.426	40.3086	10.7376	7.52656	54.9226	208.223	28.5086	26.0234
P1	32	F		2 weeks	3010	8.3									NO Relapse		1.46	6.48	4.93	75.17	11.47	3.39	14.11	1.02	79.84	4.74	40.76	25.99	249.83	3.64752	16.189	2.74184	2.74184	0.41837	0.123651	0.514665	0.165128	12.9253	0.767358	6.59863	4.20752
P1	32	F		3 months	5870	3.6									NO Relapse		7.49	16.13	3.02	72.61	3.28	1.99	48.99	0.9	73.84	1.13	52.66	27.3	211.32	15.8279	34.0859	11.4926	11.4926	0.519154	0.314975	7.75407	0.306773	25.169	0.385171	17.9496	9.30546
P1	32	F		6 months	2030	16									NO Relapse		8.37	17.45	0.76	60.39	1.77	1.87	66.44	0.46	75.69	0.6	29.69	37.62	324.8	27.1858	56.6776	16.4175	16.4175	0.481188	0.508374	18.0622	0.260717	42.8993	0.340066	16.8276	21.3221
P1	32	F		1year	3430	8.6									NO Relapse		3.48	6.75	5.09	73.55	6.05	3.72	47.21	1.53	79.39	2.84	16.7	30.41	294.98	10.2653	19.9111	7.55013	7.55013	0.621051	0.381869	4.84625	0.304641	15.8075	0.565477	3.32516	6.05498
P2	44	F	MS	Before Fingolimod	6670	18.3	1	19.4548	24.3333	1.35185	18	6.5	0	0.1	NO Relapse		38.91	9.74	20.39	30.76	46.1	8.17	0.31	3.04	28.54	55.56	13.22	12.52	1220.61	474.939	118.887	146.091	146.091	218.947	38.8025	1.47231	3.61418	33.9305	66.0538	15.7169	14.8847
P2	44	F		2 weeks	3970	6.8									NO Relapse		0.32	2.45	5.99	74.43	3	26.84	10.09	1.27	63.14	0.97	25.46	64.26	269.96	0.863872	6.61402	0.64298	0.64298	0.0259162	0.231863	0.0871647	0.0839981	4.17609	0.064156	1.68393	4.25017
P2	44	F		1 month	5510	8.2									NO Relapse		0.9	9.45	6	70.09	4.55	20.5	21.05	0.65	61.89	0.5	41.6	61.46	451.82	4.06638	42.697	2.85013	2.85013	0.18502	0.833608	0.855973	0.27753	26.4252	0.213485	17.7619	26.2416
P2	44	F		2 months	3640	6.9									NO Relapse		3.04	3.46	0.91	92.85	0.08	2.04	23.25	0.75	59.74	0.32	40.36	81.86	251.16	7.63526	8.69014	7.08934	7.08934	0.00610821	0.155759	1.7752	0.065176	5.19149	0.0278084	3.50734	7.11375
P2	44	F		3 months	3490	7.4									NO Relapse		1.25	3.95	2.92	78.21	2.33	5.47	22.2	0.67	52.15	0.76	55.18	67.47	258.26	3.22825	10.2013	2.52481	2.52481	0.0752182	0.176585	0.716671	0.0683485	5.31996	0.0775297	5.62906	6.8828
P2	44	F		6 months	2020	8.1									NO Relapse		1.64	5.46	2.06	81.88	0.69	7.81	15.09	0.62	45.42	0.68	51.08	59.64	163.62	2.68337	8.93365	2.19714	2.19714	0.0185152	0.209571	0.40492	0.0553886	4.05766	0.0607488	4.56331	5.32803
P2	44	F		1year	2550	9.5									NO Relapse		0.71	4.28	7.44	76.38	2.59	25	16.67	0.8	42.35	1.41	62.85	77.84	242.25	1.71998	10.3683	1.31372	1.31372	0.0445474	0.429994	0.28672	0.0829464	4.39098	0.146193	6.51648	8.07068
P3	25	M	MS	Before Fingolimod	7230	38.5	1	21.3973	3.33333	0.833333	4	2	0	0.3	Relapse		16.54	12.91	8.18	57.96	12.19	9.03	2.99	2.16	41.41	23.41	33.02	20.13	2783.55	460.399	359.356	266.847	266.847	56.1227	41.574	13.7659	7.7621	148.809	84.1253	118.659	72.3384
P3	25	M		1 month	7930	22.6									Relapse		19.04	20.55	9.76	61.73	23.49	11.32	6.79	0.81	50.18	19.4	27.81	39.02	1792.18	341.231	368.293	210.642	210.642	80.1552	38.6274	23.1696	2.98317	184.809	71.4488	102.422	143.708
P3	25	M		2 months	NT	NT									Relapse	Before Relapse	23.68	22.4	16.5	55	24.99	7.97	4.43	2.09	48.66	25.46	18.54	32.34	NT	NT	NT	NT	NT	NT	NT	NT	NT	NT	NT	NT	NT
P3	25	M		3 months	7890	31.4									Relapse	Relapse	32.24	23.72	17.75	50.66	27.66	9.78	2.91	1.8	40.44	36.85	23.45	28.04	2477.46	798.733	587.654	404.638	404.638	220.93	78.1161	23.2431	10.5778	237.647	216.55	137.805	164.778
P3	25	M		1year	0										Relapse		0.26	0.37	18.38	46.32	29.78	7.96	4.68	6.25	26.25	41.67	27.08	47.37	NT	NT	NT	NT	NT	NT	NT	NT	NT	NT	NT	NT	NT
P4	46	F	MS	Before Fingolimod	4640	43.8	0	1	0	0	4	1	0	0	NO Relapse		22.3	12.37	18.58	31.52	43.35	3.7		2.18	4.16	19.03	55.99	0.59	2032.32	453.207	251.398	142.851	142.851	196.465	16.7687	NT	5.48048	10.4582	47.841	140.758	1.48325
P4	46	F		2 weeks	3180	19.8									NO Relapse		0.65	16.61	5.38	77.31	5.45	7.31		0.17	34.3	0.42	42.92	81.46	629.64	4.09266	104.583	3.16404	3.16404	0.22305	0.299173	NT	0.177791	35.872	0.439249	44.8871	85.1935
P4	46	F		2 months	3270	12.2									NO Relapse		4.92	32.02	6.03	86.98	1.64	4.18		0.44	55.61	0.38	56.16	72.96	398.94	19.6278	127.741	17.0723	17.0723	0.321897	0.820444	NT	0.562059	71.0365	0.485414	71.7391	93.1995
P4	46	F		3 months	4200	21.2									NO Relapse		4.56	19.11	5.45	84.43	4.32	6.11	52.6	0.21	39.19	0.34	69.38	77.5	890.4	40.6022	170.155	34.2805	34.2805	1.75402	2.4808	NT	0.357326	66.6839	0.578528	118.054	131.87
P4	46	F		6 months	2490	24.5									NO Relapse		3.97	27.09	2.22	91.81	1.11	1.52	82.79	0.36	42.74	0.35	58.77	89.43	610.05	24.219	165.263	22.2355	22.2355	0.268831	0.368129	20.0509	0.594945	70.6332	0.578419	97.1248	147.794
P5	19	F	MS	Before Fingolimod	11140	19.6	1	14.5945	4.91667	0.614583	8	3	0	0.7	NO Relapse		19.66	16.06	16.68	29.76	36.5	7.59	3.46	0.98	42.93	20.57	35.52	17.36	2183.44	429.264	350.66	127.749	127.749	156.681	32.5812	14.8525	3.43647	150.539	72.1309	124.555	60.8747
P5	19	F		2 weeks	5540	13									NO Relapse		5.89	9.43	10.45	73.8	7.2	5.41	14.3	2.48	63.37	3.87	30.28	38.19	720.2	42.4198	67.9149	31.3058	31.3058	3.05422	2.29491	6.06603	1.68429	43.0376	2.62831	20.5646	25.9367
P5	19	F		1 month	5540	12									NO Relapse		12.18	37.45	4.63	86.34	5.6	4.18	34.1	0.47	66.91	3.04	32.64	47.26	664.8	80.9726	248.968	69.9118	69.9118	4.53447	3.38466	27.6117	1.17015	166.584	7.56862	81.263	117.662
P5	19	F		2 months	4660	10									NO Relapse		13.53	47.63	4.12	89.16	5.94	4.42	33.33	0.63	77.11	2.14	26.33	39.45	466	63.0498	221.956	56.2152	56.2152	3.74516	2.7868	21.0145	1.39832	171.15	4.74985	58.441	87.5616
P5	19	F		3 months	5940	8.3									NO Relapse		7.83	31.03	1.94	93.65	2.36	2.9	57.79	0.4	58.25	0.71	36.55	56.58	493.02	38.6035	152.984	36.1521	36.1521	0.911042	1.1195	22.3089	0.611936	89.1132	1.08619	55.9157	86.5584
P5	19	F		6 months	6730	4.9									NO Relapse		6.77	26.88	1.26	95.15	2	4.38	59.49	0.54	69	0.44	33.12	65.31	329.77	22.3254	88.6422	21.2426	21.2426	0.446509	0.977854	13.2814	0.478668	61.1631	0.390026	29.3583	57.8922
P5	19	F		1year	3450	8.8									NO Relapse		8.45	34.76	2.08	94.16	1.49	7.74	64.33	0.97	66.37	0.65	28.68	59.53	303.6	25.6542	105.531	24.156	24.156	0.382248	1.98564	16.5033	1.02365	70.0412	0.685954	30.2664	62.8228
P6	42	M	MS	Before Fingolimod	7430	21.8	0	1	0	0	2	2	0	0.2	NO Relapse		41	17.21	18.89	45.67	33.56	7.03	9.59	2.89	44.35	25.6	26.48	45.03	1619.74	664.093	278.757	303.291	303.291	222.87	46.6858	63.6866	8.05608	123.629	71.3619	73.8149	125.524
P6	42	M		2 weeks	3970	9.8									NO Relapse		15.46	26.06	6.06	89.99	3.02	6.22	68.28	5.81	45.13	5.11	41.82	85.8	389.06	60.1487	101.389	54.1278	54.1278	1.81649	3.74125	41.0695	5.8907	45.7569	5.18098	42.4009	86.9918
P6	42	M		2 months	3460	11.3									NO Relapse		10.7	17.68	1.53	96.99	0.54	2.48	87.77	1.81	47.85	1.93	50.53	93.82	390.98	41.8349	69.1253	40.5756	40.5756	0.225908	1.0375	36.7185	1.25117	33.0764	1.33412	34.929	64.8533
P6	42	M		3 months	4020	11.6									NO Relapse		20.38	28.57	1.45	97.4	0.08	1.86	86.76	0.48	43.18	1.48	60.75	90.35	466.32	95.036	133.228	92.5651	92.5651	0.0760288	1.76767	82.4532	0.639493	57.5277	1.97177	80.9358	120.371
P6	42	M		6 months	4540	13.7									NO Relapse		11.24	15.77	4.07	92.67	0.57	3.25	83.45	1.88	41.62	2.31	47.06	92.72	621.98	69.9106	98.0862	64.7861	64.7861	0.39849	2.27209	58.3404	1.84402	40.8235	2.26579	46.1594	90.9456
P6	42	M		1year	3410	18.4									NO Relapse		22.61	21.93	9.66	87.84	0.4	1.7	88.06	3.06	52.17	2.91	45.53	90.59	627.44	141.864	137.598	124.613	124.613	0.567457	2.41169	124.926	4.21049	71.7847	4.00409	62.6482	124.65
P7	33	F	MS	Before Fingolimod	8710	12.7	1	18.2466	14.9167	1.35606	11	5.5	0	0.1	NO Relapse		32.2	20.62	15.32	36.67	39.61	8.04	3.05	2.25	11.16	77.11	5.34	12.11	1106.17	356.187	228.092	130.614	130.614	141.086	28.6374	10.8637	5.13208	25.4551	175.882	12.1801	27.622
P7	33	F		2 weeks	3500	6.3									NO Relapse		2.31	3.1	17.31	64.39	12.86	13.24	22.75	3.01	57.29	8.15	31.56	56.2	220.5	5.09355	6.8355	3.27974	3.27974	0.655031	0.674386	1.15878	0.205749	3.91606	0.557093	2.15728	3.84155
P7	33	F		1 month	3840	10.7									NO Relapse		5.86	9.34	5.7	83.88	3.29	5.47	59.1	1.05	61.82	1.78	45.19	64.22	410.88	24.0776	38.3762	20.1963	20.1963	0.792152	1.31704	14.2298	0.40295	23.7242	0.683096	17.3422	24.6452
P7	33	F		2 months	4080	10.8									NO Relapse		6.76	7.06	6.74	81.06	5.46	9.97	53.05	1.38	62.72	4.5	28.59	61.92	440.64	29.7873	31.1092	24.1456	24.1456	1.62638	2.96979	15.8021	0.429307	19.5117	1.39991	8.89412	19.2628
P7	33	F		3 months	3610	6.9									NO Relapse		5.24	5.39	2.44	81.12	2.12	8.35	57.79	0.71	55.67	1.7	52.69	61.85	249.09	13.0523	13.426	10.588	10.588	0.276709	1.08987	7.54293	0.0953243	7.47423	0.228241	7.07413	8.30395
P7	33	F		6 months	7220	5.6									NO Relapse		5.73	5.39	1.77	81.63	2.18	6.58	76.83	0.35	65.81	1.86	29.53	69.78	404.32	23.1675	21.7928	18.9117	18.9117	0.505052	1.52442	17.7996	0.076275	14.3419	0.405347	6.43543	15.207
P7	33	F		1year	2740	10.4									NO Relapse		7.56	5.05	8.59	73.73	3.92	9.07	58.12	1.62	58.69	5.05	20	59.19	284.96	21.543	14.3905	15.8836	15.8836	0.844485	1.95395	12.5208	0.233126	8.44577	0.726719	2.8781	8.51773
P8	27	F	MS	Before Fingolimod	9050	9.3	1	18.6274	9.08333	9.08333	1	0	0	0	Relapse		13.45	9.46	15.11	27.56	53.18	7.39	1.74	4.33	26.36	62.98	12.88	10.35	841.65	113.202	79.6201	31.1985	31.1985	60.2008	8.36562	1.96971	3.44755	20.9879	50.1447	10.2551	8.24068
P8	27	F		2 weeks	1860	14.5									Relapse		2.62	12.29	5.99	82.16	9.38	11.74	3	1.56	79.07	3.06	19.43	46.32	269.7	7.06614	33.1461	5.80554	5.80554	0.662804	0.829565	0.211984	0.51708	26.2086	1.01427	6.44029	15.3533
P8	27	F		1 month	2620	17.2									Relapse		1.63	9.16	4.77	85.43	7.95	16.84	3.83	1.79	91.33	2.62	9.18	61.9	450.64	7.34543	41.2786	6.2752	6.2752	0.583962	1.23697	0.28133	0.738887	37.6998	1.0815	3.78938	25.5515
P8	27	F		2 months	3390	9.7									Relapse		0.91	6.41	8.13	88.21	2.64	23.58	5.28	0.73	89.69	0.34	11.5	57.3	328.83	2.99235	21.078	2.63955	2.63955	0.0789981	0.705597	0.157996	0.153869	18.9049	0.0716652	2.42397	12.0777
P8	27	F		3 months	3380	7.2									Relapse	Before Relapse	1.36	10.85	5.85	89.16	2.25	19.95	5.74	0.78	90.39	0.51	7	49.69	243.36	3.3097	26.4046	2.95092	2.95092	0.0744682	0.660284	0.189977	0.205956	23.8671	0.134663	1.84832	13.1204
P8	27	F		6 months	2220	14.8									Relapse	Relapse	1.59	5.22	9.18	84.86	5.46	18.01	8.34	1.19	92.6	1.15	4.57	58.5	328.56	5.2241	17.1508	4.43317	4.43317	0.285236	0.940861	0.43569	0.204095	15.8817	0.197235	0.783793	10.0332
P8	27	F		1year	NT	NT									Relapse		0.45	1.55	10.37	87.8	0	22.33	11.7	5.88	85.12	1.6	10.87	59.28	NT	NT	NT	NT	NT	NT	NT	NT	NT	NT	NT	NT	NT
P9	21	F	MS	Before Fingolimod	6180	22.7	0	18	2.3	2.3	1	2	0	0.9	Relapse		49.41	23.72	16.42	25.89	50.56	7.68	2.4	1.68	32.23	35.09	23.85	33.74	1402.86	693.153	332.758	179.457	179.457	350.458	53.2342	16.6357	5.59034	107.248	116.765	79.3629	112.273
P9	21	F		1 month	11460	4.2									Relapse		4.83	9.13	6.01	62.6	19.06	7.01	26.92	0.42	22.49	4.71	66.21	83.31	481.32	23.2478	43.9445	14.5531	14.5531	4.43102	1.62967	6.2583	0.184567	9.88312	2.06979	29.0957	36.6102
P9	21	F		3 months	4020	9.4									Relapse	Before Relapse	5.08	28.08	3.21	72.58	4.81	7.48	58.24	0.41	26.25	1	53.34	92.73	377.88	19.1963	106.109	13.9327	13.9327	0.923342	1.43588	11.1799	0.435046	27.8535	1.06109	56.5984	98.3946
P9	21	F		6 months	5670	5.4									Relapse	Relapse	0.17	1.62	9.64	56.02	0.6	4.17	60	1.89	16.67	11.95	67.92	93.7	306.18	0.520506	4.96012	0.291587	0.291587	0.00312304	0.0217051	0.312304	0.0937462	0.826851	0.592734	3.36891	4.64763
P10	53	F	MS	Before Fingolimod	4670	42.6	1	50.9178	1.58333	1.58333	1	2	0	0.3	NO Relapse		51.35	21.85	25.01	34.27	37.38	5.82	20.17	2.1	56.15	17.85	15.46	52.11	1989.42	1021.57	434.688	350.091	350.091	381.862	59.4552	206.05	9.12845	244.077	77.5919	67.2028	226.516
P10	53	F		2 weeks	2700	13									NO Relapse		22.89	30.07	1.43	93.4	1.37	2.21	84.85	0.4	59.93	0.38	34.38	86.94	351	80.3439	105.546	75.0412	75.0412	1.10071	1.7756	68.1718	0.422183	63.2535	0.401074	36.2866	91.7614
P10	53	F		1 month	3600	12.6									NO Relapse		24.61	27.13	0.54	94.85	0.46	1.08	88.9	0.2	62.82	0.04	41.2	89.64	453.6	111.631	123.062	105.882	105.882	0.513502	1.20561	99.2399	0.246123	77.3073	0.0492247	50.7014	110.312
P10	53	F		3 months	2110	9.2									NO Relapse		18.58	28.34	2.5	93.69	1.02	3.12	86.19	0.11	65.48	0.39	28.89	87.85	194.12	36.0675	55.0136	33.7916	33.7916	0.367888	1.12531	31.0866	0.060515	36.0229	0.214553	15.8934	48.3295
P11	38	F	MS	Before Fingolimod	12340	5.8	1	32.8	5.58333	0.930556	6	1.5	0	0.4	NO Relapse		30.46	29.89	18.22	29.04	49.96	6.39	0.59	1.61	54.59	24.03	19.76	15.11	715.72	218.008	213.929	63.3096	63.3096	108.917	13.9307	1.28625	3.44425	116.784	51.4071	42.2723	32.3246
P11	38	F		2 weeks	7730	3.4									NO Relapse		3.57	27.27	6.15	75.58	14.62	11.82	2.17	0.59	72.11	0.74	32.11	29.91	262.82	9.38267	71.671	7.09143	7.09143	1.37175	1.10903	0.203604	0.422859	51.682	0.530366	23.0136	21.4368
P11	38	F		1 month	3570	8.4									NO Relapse		6.67	44.96	9.68	74.39	14.33	9.75	1.23	1.11	83.15	0.64	19.1	22.33	299.88	20.002	134.826	14.8795	14.8795	2.86629	1.95019	0.246025	1.49657	112.108	0.862887	25.7518	30.1067
P11	38	F		2 months	8090	5.6									NO Relapse		4.2	23.01	5.43	80.03	11.01	16	2.67	0.7	65.75	1.04	34.05	50.25	453.04	19.0277	104.245	15.2279	15.2279	2.09495	3.04443	0.508039	0.729712	68.5408	1.08414	35.4953	52.3829
P11	38	F		3 months	4240	6.3									NO Relapse		1.8	18.82	3.47	81.8	10.4	16.6	4.9	0.37	62.66	0.5	35.07	52.79	267.12	4.80816	50.272	3.93307	3.93307	0.500049	0.798155	0.2356	0.186006	31.5004	0.25136	17.6304	26.5386
P11	38	F		6 months	3690	8.3									NO Relapse		2.9	18.75	3.02	84.8	5.47	19.19	6.85	0.29	55.66	0.58	40.02	76.03	306.27	8.88183	57.4256	7.53179	7.53179	0.485836	1.70442	0.608405	0.166534	31.9631	0.333069	22.9817	43.6607
P11	38	F		1year	6600	4.6									NO Relapse		1.78	18.41	17.51	68.81	7.66	12.23	4.55	1.96	64.62	1.2	26.51	46.6	303.6	5.40408	55.8928	3.71855	3.71855	0.413953	0.660919	0.245886	1.0955	36.1179	0.670713	14.8172	26.046
P12	48	M	MS	Before Fingolimod	3530	33.7	1	19.9397	27.75	1.63235	17	3	0	0.2	NO Relapse		44.42	9.88	23.95	34.07	35.41	14.11	1.84	4.56	22.9	63.93	8	11.74	1189.61	528.425	117.533	180.034	180.034	187.115	74.5607	9.72302	5.35953	26.9152	75.1391	9.40268	13.7984
P12	48	M		2 weeks	3270	8.6									NO Relapse		2.01	3.02	8.56	82.26	3.02	23.46	24.83	0.55	57.67	0.99	53.31	57.64	281.22	5.65252	8.49284	4.64976	4.64976	0.170706	1.32608	1.40352	0.0467106	4.89782	0.0840792	4.52754	4.89528
P12	48	M		2 months	3190	11									NO Relapse		2.23	3.46	2.48	82.62	0.52	12.5	58.34	0.35	52.55	0.21	46.89	65.9	350.9	7.82507	12.1411	6.46507	6.46507	0.0406904	0.978134	4.56515	0.042494	6.38017	0.0254964	5.69298	8.00101
P12	48	M		3 months	2960	4.7									NO Relapse		8.75	14.41	2.72	69.52	0.74	8.31	67.13	0.43	34.57	0.6	57.33	67.49	139.12	12.173	20.0472	8.46267	8.46267	0.0900802	1.01158	8.17173	0.0862029	6.93031	0.120283	11.4931	13.5298
P12	48	M		6 months	3730	6.2									NO Relapse		6.26	8.38	3.29	64.69	1.75	5.66	77.35	0.18	38.2	0.72	62.52	70.19	231.26	14.4769	19.3796	9.36509	9.36509	0.253345	0.819391	11.1979	0.0348833	7.403	0.139533	12.1161	13.6025
P12	48	M		1year	3130	6.1									NO Relapse		4.23	5.76	1.53	63.52	1.01	5.57	71.31	0.38	38.37	0.6	35.68	73.72	190.93	8.07634	10.9976	5.13009	5.13009	0.081571	0.449852	5.75924	0.0417908	4.21977	0.0659854	3.92393	8.10741
P13	26	F	MS	Before Fingolimod	5220	44.3	0	0	0	0	1	1	0	0.9	NO Relapse		26.11	18.9	12.06	28.06	49.76	5.7	10.62	2.7	15.77	65.1	15.5	15.1	2312.46	603.783	437.055	169.422	169.422	300.443	34.4156	64.1218	11.8005	68.9236	284.523	67.7435	65.9953
P13	26	F		2 weeks	2780	22.3									NO Relapse		5.22	7.15	7.31	60.34	26.91	15.33	9.88	0.39	44.47	12.35	34.02	46.64	619.94	32.3609	44.3257	19.5265	19.5265	8.70831	4.96092	3.19725	0.17287	19.7116	5.47423	15.0796	20.6735
P13	26	F		1 month	2710	18.5									NO Relapse		4.14	8.64	6.32	56.88	31.26	15.99	10.49	0.59	46.34	11.48	33.6	47.56	501.35	20.7559	43.3166	11.806	11.806	6.48829	3.31887	2.17729	0.255568	20.0729	4.97275	14.5544	20.6014
P13	26	F		2 months	3060	18.6									NO Relapse		1.4	5.98	5.57	68.45	18.09	20.51	24.17	1.73	61.36	2.94	29.21	70.05	569.16	7.96824	34.0358	5.45426	5.45426	1.44145	1.63429	1.92592	0.588819	20.8843	1.00065	9.94185	23.8421
P13	26	F		3 months	2330	17.2									NO Relapse		2.5	4.21	6.27	69.36	17.41	14.92	26	0.44	45.75	8.5	54.44	60.34	400.76	10.019	16.872	6.94918	6.94918	1.74431	1.49483	2.60494	0.0742368	7.71894	1.43412	9.18511	10.1806
P13	26	F		6 months	1870	14.4									NO Relapse		3.35	5.98	6.16	77.34	11.33	18.63	27.56	0.43	56.73	5.98	25.43	55.57	269.28	9.02088	16.1029	6.97675	6.97675	1.02207	1.68059	2.48615	0.0692427	9.1352	0.962956	4.09498	8.94841
P13	26	F		1year	2210	15.8									NO Relapse		1.39	4.13	0	87.64	0	22.33	29.05	0.12	50.94	0.06	36.03	65.4	349.18	4.8536	14.4211	4.2537	4.2537	0	1.08381	1.40997	0.0173054	7.34613	0.00865268	5.19593	9.43142
P14	41	M	MS	Before Fingolimod	4920	19.5	0	0	0	0	2	6	0	0.4	NO Relapse		19.82	12.06	19.45	48.21	25.23	8.33	1.53	2.28	44.15	19.09	32.06	21.8	959.4	190.153	115.704	91.6728	91.6728	47.9756	15.8398	2.90934	2.63804	51.0832	22.0878	37.0946	25.2234
P14	41	M		2 weeks	2950	8.5									NO Relapse		1.37	5.92	6	85.93	4.77	17.29	5.12	0.28	55.05	1.05	38.75	51.26	250.75	3.43528	14.8444	2.95193	2.95193	0.163863	0.593959	0.175886	0.0415643	8.17184	0.155866	5.75221	7.60924
P14	41	M		1 month	2990	8									NO Relapse		3.45	8.42	6.41	89.14	2.05	26.07	1.95	0.33	63.91	0.76	40.89	43.36	239.2	8.2524	20.1406	7.35619	7.35619	0.169174	2.1514	0.160922	0.0664641	12.8719	0.153069	8.23551	8.73298
P14	41	M		2 months	2450	15.9									NO Relapse		3.66	10.23	5.53	90.45	1.83	23.81	6.03	0.84	71.3	0.45	45.32	41.22	389.55	14.2575	39.851	12.8959	12.8959	0.260913	3.39472	0.859729	0.334748	28.4137	0.179329	18.0605	16.4266
P14	41	M		3 months	2450	11									NO Relapse		2.76	11.7	7.45	90.22	0.58	32.16	4.23	0.69	56.62	0.61	28.68	44.56	269.5	7.4382	31.5315	6.71074	6.71074	0.0431416	2.39213	0.314636	0.217567	17.8531	0.192342	9.04323	14.0504
P14	41	M		6 months	2090	12.2									NO Relapse		6.36	29.08	6.46	91.72	0	13.55	1.46	0.64	83.33	0	22.12	25.59	254.98	16.2167	74.1482	14.874	14.874	0	2.19737	0.236764	0.474548	61.7877	0	16.4016	18.9745
P14	41	M		1year	2090	12.2									NO Relapse		4.03	10.07	8.16	82.85	2.63	26.78	1.67	1.27	70.25	0.84	28.55	55.23	254.98	10.2757	25.6765	8.51341	8.51341	0.270251	2.75183	0.171604	0.326091	18.0377	0.215682	7.33064	14.1811
P15	53	F	MS	Before Fingolimod	12180	13.3	1	26.874	25.9167	4.31944	6	6	0	0.3	Relapse		26.1	11.76	19.79	37.4	38.79	4.72	9.53	1.21	19.54	13.53	58.14	68.82	1619.94	422.804	190.505	158.129	158.129	164.006	19.9564	40.2933	2.30511	37.2247	25.7753	110.76	131.106
P15	53	F		2 months	11400	9.2									Relapse		2.04	6.75	3.47	64.41	0.75	3.89	78.19	0.18	9.22	1.36	86.38	92.28	1048.8	21.3955	70.794	13.7809	13.7809	0.160466	0.832286	16.7292	0.127429	6.52721	0.962798	61.1519	65.3287
P15	53	F		3 months	10790	6.9									Relapse	Before Relapse	1.33	13.91	6.32	76.84	2.52	2.79	76.24	0.12	10.18	0.75	87.69	90.79	744.51	9.90198	103.561	7.60868	7.60868	0.24953	0.276265	7.54927	0.124274	10.5425	0.77671	90.8129	94.0233
P15	53	F		6 months	9370	5.8									Relapse	Relapse	3.5	14.11	4.25	54.47	2.71	5.76	64.15	0.41	12.17	1.45	82.77	87.44	543.46	19.0211	76.6822	10.3608	10.3608	0.515472	1.09562	12.202	0.314397	9.33222	1.11189	63.4699	67.0509
P15	53	F		1year	8010	8.2									Relapse		7.78	23.42	6.95	64.91	3.05	5.55	57.48	1.15	11.7	2.39	83.28	87.71	656.82	51.1006	153.827	33.1694	33.1694	1.55857	2.83608	29.3726	1.76901	17.9978	3.67647	128.107	134.922
P16	31	M	MS	Before Fingolimod	6990	37.5	0	0	0	0	0	1.5	0	0.2	Relapse		37.49	16.48	17.08	21	49.49	14.02	6.8	2.73	17.13	63.8	9.69	14.7	2621.25	982.707	431.982	206.368	206.368	486.342	137.775	66.8241	11.7931	73.9985	275.605	41.8591	63.5014
P16	31	M		2 weeks	4710	6.6									Relapse		4.35	5.11	11.31	63.87	13.27	27.46	3.1	1	56.74	3.77	39.03	55.46	310.86	13.5224	15.8849	8.63676	8.63676	1.79442	3.71325	0.419195	0.158849	9.01312	0.598862	6.19989	8.80979
P16	31	M		1 month	3260	12.6									Relapse		1.34	4.9	7	69.56	9	16.52	3.97	0.5	52.18	1.98	55.02	74.41	410.76	5.50418	20.1272	3.82871	3.82871	0.495377	0.909291	0.218516	0.100636	10.5024	0.398519	11.074	14.9767
P16	31	M		2 months	3520	6.3									Relapse	Before Relapse	0.94	8.02	9.87	79.81	4.84	29.09	2	0.24	59.97	1.34	38.46	70.53	221.76	2.08454	17.7852	1.66367	1.66367	0.100892	0.606394	0.0416909	0.0426844	10.6658	0.238321	6.84017	12.5439
P16	31	M		3 months	3740	11									Relapse	Relapse	2.52	12.6	6.65	80.83	7.55	22.41	4.52	0.29	52.99	0.81	48	73.63	411.4	10.3673	51.8364	8.37987	8.37987	0.78273	2.32331	0.468601	0.150326	27.4681	0.419875	24.8815	38.1671
P16	31	M		6 months	3210	15.2									Relapse		2.05	8.07	10.27	83.03	4.27	21.52	2.47	0.82	63.62	1	38.55	68.25	487.92	10.0024	39.3751	8.30496	8.30496	0.427101	2.15251	0.247058	0.322876	25.0505	0.393751	15.1791	26.8735
P16	31	M		1year	3410	13.8									Relapse		1.51	6.95	9.17	79.94	4.96	19.23	3.57	0.68	56.63	0.93	46.86	70.43	470.58	7.10576	32.7053	5.68034	5.68034	0.352446	1.36644	0.253676	0.222396	18.521	0.304159	15.3257	23.0343
P17	38	M	MS	Before Fingolimod	4900	29.2	0	1	0	0	7	2	0	0.8	NO Relapse		14.94	10.34	10.98	29.66	32.6	6.85	3.54	4.85	23.81	32.23	39.12	16.79	1430.8	213.762	147.945	63.4017	63.4017	69.6863	14.6427	7.56716	7.17532	35.2256	47.6826	57.876	24.8399
P17	38	M		2 weeks	3650	11.5									NO Relapse		3.16	10.93	6.96	51.19	9.22	16.22	7.6	0.78	31	2.4	65.82	52.63	419.75	13.2641	45.8787	6.78989	6.78989	1.22295	2.15144	1.00807	0.357854	14.2224	1.10109	30.1973	24.1459
P17	38	M		2 months	3950	10.1									NO Relapse		6.82	33.45	6.54	70.97	12.22	22.79	4.23	0.65	37.77	2.52	66.12	49.86	398.95	27.2084	133.449	19.3098	19.3098	3.32487	6.20079	1.15091	0.867417	50.4036	3.36291	88.2363	66.5376
P17	38	M		3 months	3110	5.5									NO Relapse		2.29	22.75	6.28	70.65	5.68	19.44	11.05	0.35	24.8	0.93	72.02	68.02	171.05	3.91705	38.9139	2.76739	2.76739	0.222488	0.761474	0.432833	0.136199	9.65064	0.361899	28.0258	26.4692
P18	52	F	MS	Before Fingolimod	6820	35.3	1	39.3644	12.25	4.08333	3	3	0	0.4	NO Relapse		42.35	10.13	13.48	17.66	65.86	7.48	2.05	3.22	22.25	53.72	22.89	20.89	2407.46	1019.56	243.876	180.054	180.054	671.482	76.263	20.901	7.8528	54.2623	131.01	55.8231	50.9456
P18	52	F		2 weeks	4250	9.2									NO Relapse		3.74	5.28	2.45	86.63	6.24	9.82	28.78	0.28	32.24	1.78	68.69	79.9	391	14.6234	20.6448	12.6683	12.6683	0.9125	1.43602	4.20861	0.0578054	6.65588	0.367477	14.1809	16.4952
P18	52	F		1 month	3140	12.1									NO Relapse		6.42	11.13	3.3	89.73	2.2	6.85	43.13	0.47	23.78	0.97	69.94	89.35	379.94	24.3921	42.2873	21.8871	21.8871	0.536627	1.67086	10.5203	0.19875	10.0559	0.410187	29.5758	37.7837
P18	52	F		2 months	4110	12.7									NO Relapse		0.61	2.45	0.34	95.3	0.67	2.8	36.99	0.24	32.12	0.32	39.5	84.53	521.97	3.18402	12.7883	3.03437	3.03437	0.0213329	0.0891525	1.17777	0.0306918	4.10759	0.0409224	5.05136	10.8099
P18	52	F		3 months	2800	9.6									NO Relapse		5.56	12.9	2.54	88.49	2.74	4.08	31.95	0	24.12	1.15	78.77	83.58	268.8	14.9453	34.6752	13.2251	13.2251	0.409501	0.609767	4.77502	0	8.36366	0.398765	27.3137	28.9815
P18	52	F		6 months	3830	12.2									NO Relapse		3	6.34	3.57	82.03	3.17	9.56	40.78	0.25	15.36	1.25	83.32	81.94	467.26	14.0178	29.6243	11.4988	11.4988	0.444364	1.3401	5.71646	0.0740607	4.55029	0.370304	24.683	24.2741
P18	52	F		1year	3290	8.2									NO Relapse		4.16	9.82	2.79	79.51	3.18	8.5	47.05	0.46	27.39	1.01	70.5	74.72	269.78	11.2228	26.4924	8.92329	8.92329	0.356887	0.953942	5.28035	0.121865	7.25627	0.267573	18.6771	19.7951
P19	55	M	MS	Before Fingolimod	7310	32.3	1	24.4822	30.25	10.0833	3	1	0	0	NO Relapse		46.23	17.17	20.66	34.62	42.35	7.32	0.46	7.5	58.99	16.55	11.54	13.53	2361.13	1091.55	405.406	377.895	377.895	462.272	79.9015	5.02113	30.4055	239.149	67.0947	46.7839	54.8514
P19	55	M		2 weeks	5240	7.8									NO Relapse		2.32	7.39	9.35	76.04	1.84	15.18	16.78	1.14	60.08	0.34	34.72	54.5	408.72	9.4823	30.2044	7.21034	7.21034	0.174474	1.43941	1.59113	0.34433	18.1468	0.102695	10.487	16.4614
P19	55	M		1 month	4810	10.5									NO Relapse		0.81	2.99	6.47	79.75	2.44	20.5	12.37	1.05	51.9	0.46	56.85	70.88	505.05	4.09091	15.101	3.2625	3.2625	0.0998181	0.838636	0.506045	0.15856	7.83742	0.0694646	8.58492	10.7036
P19	55	M		2 months	NT	NT									NO Relapse		0.96	5.37	4.69	78.79	2.45	25.17	19.48	0.35	53.35	0.35	52.88	70.22	NT	NT	NT	NT	NT	NT	NT	NT	NT	NT	NT	NT	NT
P20	56	M	MS	Before Fingolimod	4250	32.5	0	0	1	1	1	1	0	0.2	Relapse		46.05	14.31	16.46	59.99	16.37	8.99	0.16	2.18	56.99	27.25	20.62	9.31	1381.25	636.066	197.657	381.576	381.576	104.124	57.1823	1.01771	4.30892	112.645	53.8615	40.7568	18.4019
P20	56	M		2 weeks	3120	12.8									Relapse		2.23	5.72	5.06	88.76	2.81	23.29	6	0.29	70.35	0.88	19.03	56.17	399.36	8.90573	22.8434	7.90472	7.90472	0.250251	2.07414	0.534344	0.0662458	16.0703	0.201022	4.3471	12.8311
P20	56	M		1 month	2570	10.1									Relapse		1.99	8.72	10.98	84.76	2.44	24.55	17.34	0.09	64.51	0.26	47.68	72.2	259.57	5.16544	22.6345	4.37823	4.37823	0.126037	1.26812	0.895688	0.0203711	14.6015	0.0588497	10.7921	16.3421
P20	56	M		2 months	3970	8.8									Relapse		1.18	3.77	3.57	92.98	2.17	25.67	10.51	0.11	68.52	0.78	49.98	73.47	349.36	4.12245	13.1709	3.83305	3.83305	0.0894571	1.05823	0.433269	0.014488	9.02468	0.102733	6.5828	9.67664
P20	56	M		3 months	2860	15									Relapse	Before Relapse	0.63	5.22	6.5	90.02	1.62	23.45	16.46	0.42	54.41	0.47	41.31	83.7	429	2.7027	22.3938	2.43297	2.43297	0.0437837	0.633783	0.444864	0.094054	12.1845	0.105251	9.25088	18.7436
P20	56	M		6 months	3240	15.4									Relapse	Relapse	0.28	2.64	5.14	82.57	2.14	21.33	18.66	0	43.17	0.31	49.92	86.17	498.96	1.39709	13.1725	1.15358	1.15358	0.0298977	0.297999	0.260697	0	5.68659	0.0408349	6.57573	11.3508
P20	56	M		1year	3340	5.5									Relapse		1	6.03	7.77	88.35	1.94	16.18	9.09	0.57	68.59	0.36	34.04	78.18	183.7	1.837	11.0771	1.62299	1.62299	0.0356378	0.297227	0.166983	0.0631395	7.59779	0.0398776	3.77065	8.66008
P21	46	F	MS	Before Fingolimod	12240	6.8	1	43.9178	1.25	1.25	1	6	0	4.8	Relapse		42.24	24.74	14.96	45.13	36.39	7	2.53	1.6	59.3	7.16	31.11	30.51	832.32	351.572	205.916	52.5952	158.664	127.937	24.61	8.89477	3.29466	122.108	14.7436	64.0605	62.825
P21	46	F		2 weeks	3260	15									Relapse		11	29.28	10.65	76.76	8.47	12.84	14.65	1.19	47.07	0.55	77.75	59.14	489	53.79	143.179	41.2892	41.2892	4.55601	6.90664	7.88023	1.70383	67.3944	0.787486	111.322	84.6762
P21	46	F		1 month	5000	14.8									Relapse		2.3	12	4.29	91.1	3.74	11.25	40.04	0.27	33.01	1.1	61.69	72.1	740	17.02	88.8	15.5052	15.5052	0.636548	1.91475	6.81481	0.23976	29.3129	0.9768	54.7807	64.0248
P21	46	F		2 months	4000	23.5									Relapse		5.38	24.28	4.51	93.17	1.4	8.35	50.53	0.27	34.15	0.35	70.3	82.79	940	50.572	228.232	47.1179	47.1179	0.708008	4.22276	25.554	0.616226	77.9412	0.798812	160.447	188.953
P21	46	F		3 months	4410	23.8									Relapse	Before Relapse	5.39	14.91	5.38	92.34	1.4	9.57	45.83	0.32	32.63	0.53	58.96	72.48	1049.58	56.5724	156.492	52.2389	52.2389	0.792013	5.41398	25.9271	0.500776	51.0635	0.82941	92.2679	113.426
P21	46	F		6 months	2700	26.7									Relapse	Relapse	2.3	14.99	3.16	91.45	2.63	7.97	45.38	0.24	38.83	0.39	57.32	67.9	720.9	16.5807	108.063	15.1631	15.1631	0.436072	1.32148	7.52432	0.259351	41.9608	0.421445	61.9417	73.3747
P21	46	F		1year	4020	12.6									Relapse		4.6	16.83	4.48	92.6	1.51	3.77	53.6	0.64	43.74	1.03	53.39	61.42	506.52	23.2999	85.2473	21.5757	21.5757	0.351829	0.878407	12.4888	0.545583	37.2872	0.878047	45.5135	52.3589
P22	27	F	MS	Before Fingolimod	9720	28.1	0	0	0	0	2	1.5	0	0.4	Relapse		36.98	18.56	20.75	21.08	55.7	6.2	0.53	1.57	42.6	43.27	8.5	17.07	2731.32	1010.04	506.933	212.917	212.917	562.593	62.6226	5.35322	7.95885	215.953	219.35	43.0893	86.5335
P22	27	F		2 weeks	4090	14.2									Relapse		1.99	8.21	5.96	75.67	14.64	12.75	25.45	0.34	61.9	0.83	42.97	62.71	580.78	11.5575	47.682	8.74558	8.74558	1.69202	1.47358	2.94139	0.162119	29.5152	0.395761	20.489	29.9014
P22	27	F		1 month	4010	7.5									Relapse		0.64	4.64	4.64	81.82	7.27	12.72	29.2	0.2	66.78	0.54	40.4	58.2	300.75	1.9248	13.9548	1.57487	1.57487	0.139933	0.244835	0.562042	0.0279096	9.31902	0.0753559	5.63774	8.12169
P22	27	F		3 months	3450	13.6									Relapse	Before Relapse	0.32	3.15	12.5	78.2	5.5	13.67	43.57	0.28	55.65	0.38	40.73	72.79	469.2	1.50144	14.7798	1.17413	1.17413	0.0825792	0.205247	0.654177	0.0413834	8.22496	0.0561632	6.01981	10.7582
P22	27	F		6 months	2670	17.6									Relapse	Relapse	1.65	11.44	5.52	85.45	6.52	9.39	47.68	0.33	53.85	0.62	45.19	66.07	469.92	7.75368	53.7588	6.62552	6.62552	0.50554	0.728071	3.69695	0.177404	28.9491	0.333305	24.2936	35.5185
P22	27	F		1year	3700	15.6									Relapse		0.8	4.59	2.87	88.65	4.31	5.69	65.93	1.28	45.78	1.2	63.97	80.2	577.2	4.6176	26.4935	4.0935	4.0935	0.199019	0.262741	3.04438	0.339117	12.1287	0.317922	16.9479	21.2478
P23	67	F	MS	Before Fingolimod	7230	31.7	0	0	0	0	1	6	0	0.5	NO Relapse		46.24	17.5	13.24	49.94	35.14	8.72	3.32	2.31	32.98	22.84	48.41	51.9	2291.91	1059.78	401.084	529.254	529.254	372.406	92.4127	35.1847	9.26505	132.278	91.6076	194.165	208.163
P23	67	F		2 weeks	2710	26.9									NO Relapse		9.14	33.62	1.65	94.49	1.95	5.45	57.68	0.03	18.47	0.29	84.58	94.31	728.99	66.6297	245.086	62.9584	62.9584	1.29928	3.63132	38.432	0.0735259	45.2675	0.710751	207.294	231.141
P23	67	F		1 month	3890	16.5									NO Relapse		6.36	29.9	1.49	94.17	1.32	5.31	63.63	0.1	19.5	0.32	89.58	94.82	641.85	40.8217	191.913	38.4418	38.4418	0.538846	2.16763	25.9748	0.191913	37.4231	0.614122	171.916	181.972
P23	67	F		2 months	5230	14.7									NO Relapse		7.8	25.66	0.55	93.22	1.1	3.28	72.25	0.07	15.78	0.38	74.77	95.35	768.81	59.9672	197.277	55.9014	55.9014	0.659639	1.96692	43.3263	0.138094	31.1303	0.749651	147.504	188.103
P23	67	F		3 months	4050	13.3									NO Relapse		8.66	0.32	1.17	95.9	0.5	4.06	76.03	0.05	11.18	0.1	66.14	96.84	538.65	46.6471	1.72368	44.7346	44.7346	0.233235	1.89387	35.4658	0.00086184	0.192707	0.00172368	1.14004	1.66921
P23	67	F		6 months	3810	7.3									NO Relapse		4.44	22.16	2.73	92.46	1.37	3.91	74.09	0.2	15.59	0.64	81.51	95.31	278.13	12.349	61.6336	11.4179	11.4179	0.169181	0.482845	9.14935	0.123267	9.60868	0.394455	50.2376	58.743
P23	67	F		1year	3570	5.9									NO Relapse		6.08	17.42	0.62	93.09	0.62	2.41	84.82	0.15	12.02	0.85	90.95	97.53	210.63	12.8063	36.6917	11.9214	11.9214	0.0793991	0.308632	10.8623	0.0550376	4.41035	0.31188	33.3711	35.7855

## Sheet: Sheet2
	The clinical features															The percentages in CD4+T cell				The percentages in CD8+T cell				The counts of T cell subset (/μl)
NO.	Age at examination	sex	Diagnosis	examination	WBC(/μl)	Lymphocyte (% in WBC)	treatment	onset	Disease duration（year）	Annualized relapse rat （year）	relapse rate	EDSS	AQP4	Relapse	ON Relapse	IFNg	IL17	IL9	IL4	IFNg	IL17	IL9	IL4	CD4+IFNg	CD4+IL17	CD4+IL9	CD4+IL4	CD8+IFNg	CD8+IL17	CD8+IL9	CD8+IL4
H1	35	F	HC	HC	5960	46.1								HC		0.46	0.16	0.77	0.5	0.66	0.1	0.42	0.3	2.4445	0.733351	1.08056	2.19489	1.58268	0.0200022	0.175294	0.368118
H2	30	F	HC	HC	4860	39.3								HC		1.77	0.46	3.01	0.75	1.91	0.18	0.98	0.32	3.19664	0.957282	6.41366	0.878839	12.676	0.0508055	0.683811	0.154193
H3	64	F	HC	HC	5830	46.5								HC		0.36	0.11	0.37	0.15	0.48	0.05	0.31	0.07	4.73202	1.69001	4.58758	0.729842	3.51591	0.00829551	2.08586	0.201857
H4	73	M	HC	HC	3210	35.8								HC		0.34	0.24	0.45	0.28	0.51	0.1	0.34	0.18	1.93422	1.46373	1.84875	1.54896	0.612662	0.00582634	0.664617	0.332308
H5	41	F	HC	HC	7420	27.4								HC		0.87	0.32	0.67	0.26	0.84	0.56	0.73	0.2	4.05185	1.2451	0.903907	0.231771	1.0412	0.270135	0.342533	0
H6	32	F	HC	HC	4430	41.3								HC		0.72	0.33	1.13	0.35	0.43	0.08	0.58	0.2	4.45011	2.39621	4.46566	1.19911	1.12575	0.00461057	1.64905	0.891376
H7	30	F	HC	HC	4060	31								HC		0.85	0.13	0.78	0.17	0.83	0.06	0.41	0.06	3.17325	0.533105	1.99805	0.885501	2.60499	0.00534905	1.45915	0.536013
H8	46	M	HC	HC	6090	23.6								HC		7.47	1	0.78	1.02	9.79	0.04	0.67	0.42	60.0367	8.03705	6.1893	8.0937	24.3562	0.0562823	1.63798	1.02679
H9	45	M	HC	HC	7060	39.7								HC		0.13	0.57	0.77	0.2	0.58	0.09	0.38	0.23	1.11132	4.8727	6.58242	1.70972	4.95819	0.769374	3.24847	1.96618
P1	32	F	MS	Before Fingolimod	11690	26.9	1	24.9562	6.83333	2.27778	3	1.5	0	NO Relapse		50.2	8.43	7.33	6.24	58.7	3.24	4.07	3.31	26.6782	4.48003	4.0568	3.45354	15.5054	59.8067	1.38224	1.12414
P1	32	F		2 weeks	3010	8.3								NO Relapse		30.2	21.68	39.02	34.58	21.18	0.35	3.21	0.4	37.0638	10.5629	6.24762	14.7903	16.0617	1.21679	0.387052	2.93053
P1	32	F		1 month	5870	3.6								NO Relapse		14.29	22.45	10.71	12.5	4.91	5.52	2.81	1.69	20.1877	9.35592	7.58793	8.21446	10.4664	3.80302	1.58282	3.16022
P1	32	F		3 months	2030	16								NO Relapse		7.59	1.32	0.63	0.26	8.16	1.68	0.13	0.13	0.863989	0.893347	1.17989	0.441399	1.26809	0.19129	0.49034	0.0528058
P1	32	F		1year	3430	8.6								NO Relapse		3.73	4.35	11.15	4.62	4.26	3.55	8.45	3.79	92.1392	17.6785	5.37092	14.5491	63.3575	89.0058	1.43373	8.60235
P2	44	F	MS	Before Fingolimod	6670	18.3	1	19.4548	24.3333	1.35185	18	6.5	0	NO Relapse		7.83	3.63	6.63	5.36	16.62	1.88	3.41	4.64	0.131282	0.118863	0.249739	1.30276	0.165477	0.0160022	0.540418	3.86266
P2	44	F		2 weeks	3970	6.8								NO Relapse		38.24	2.94	4.18	7.32	94.77	0.84	1.58	2.84	0.0702294	0.090695	0.0961525	0.0536255	0.264625	0.0509526	0.205374	0.0547665
P2	44	F		1 month	5510	8.2								NO Relapse		22.67	4.67	15.79	14.74	67.26	1.07	4.74	0.71	2.14611	0.814118	0.601152	1.62073	2.19931	2.24064	0.185263	0.926313
P2	44	F		2 months	3640	6.9								NO Relapse		87.78	18.75	6.21	7.52	80.86	10.49	0.76	1.52	NT	NT	NT	NT	NT	NT	NT	NT
P2	44	F		3 months	3490	7.4								NO Relapse		3.97	2.34	10.61	3.16	1.22	0.7	5.11	3.07	15.4548	3.30118	1.10895	1.34288	7.87981	21.3039	0.0801703	0.160341
P2	44	F		6 months	2020	8.1								NO Relapse		9.09	4.55	0.4	0	11.89	3.78	0	0.18	8.26474	0.623754	1.30872	2.90871	25.7592	12.682	0.582889	1.16578
P2	44	F		1year	2550	9.5								NO Relapse		1.89	1.42	1.34	2.68	1.26	0.5	1.19	1.75	2.16091	0.640492	0.352687	0.38596	3.55762	0.135912	0.44872	0.701125
P3	25	M	MS	Before Fingolimod	4640	43.8	1	21.3973	3.33333	0.833333	4	2	0	Relapse		1.43	0.58	1.44	2.03	1.18	0.68	1.09	3.41	0.627157	0.731403	1.30903	0.542397	0.627051	0.446098	1.30861	0.586936
P3	25	M		1 month	7930	22.6								Relapse		6.64	0.4	2.59	0.67	5.27	0.18	1.37	0.78	0.208754	0.168849	0.0613636	0	0.299689	0.184914	0.0513497	0.0190491
P3	25	M		2 months	3270	12.2								Relapse	Before Relapse	1.8	0.13	0.4	0.04	1.85	0	0.24	0	1.24567	0.726733	0.761811	0.305011	1.3027	0.280346	0.59384	0.118768
P3	25	M		3 months	7890	31.4								Relapse	Relapse	2.79	1.1	0.71	0.71	4.2	0.22	0.92	0.43	0.0542864	0.0488501	0.127482	0.084944	0.0923128	0.037956	0.155585	0.0995745
P3	25	M		1year	0									Relapse		0.86	0.26	0.99	0.65	0.57	0.31	0.59	0.22	0.0345688	0.0531627	0.0261536	0.0232205	0.0783839	0	0.0393142	0
P4	46	F	MS	Before Fingolimod	7230	38.5	0	1	0	0	4	1	0	NO Relapse		13.5	1.18	0.83	2.63	66.46	1.09	2.16	1.54	0.0386487	0.0161167	0.0518706	0.0330373	0.0422071	0.0271938	0.0140987	0.00939914
P4	46	F		2 weeks	3180	19.8								NO Relapse		15.95	10.37	0.34	0.17	9.39	0.74	0.32	0.03	0.0100728	0.00756789	0.00519384	0.0103877	0.0384596	0.0152618	0.0325754	0.0479049
P4	46	F		2 months	NT	NT								NO Relapse		3.26	4.21	9.27	5.17	1.03	1.24	1.95	0.52	0	0	0	0	0	0	0	0
P5	42	M	MS	Before Fingolimod	7430	21.8	0	1	0	0	2	2	0	NO Relapse		0.92	0.63	2.02	0.56	0.67	0.32	1.17	0.06	0.845463	0.389358	1.41491	1.93807	1.23273	0.0148578	2.43058	3.12503
P5	42	M		2 weeks	3970	9.8								NO Relapse		3.83	0.34	2.01	0.9	3.51	0.16	1.36	0.93	1.53404	2.41002	0.674445	0.787167	0.876756	0.572745	0.561744	0.337846
P5	42	M		1 month	4080	10.8										1.3	0.52	0.69	0.04	1.39	0.44	0.37	0.06	5.27591	1.52222	0.237899	0.752727	26.5914	3.61248	0.347651	0.47845
P5	42	M		2 months	3460	11.3								NO Relapse		3.61	1.07	0.53	0.58	3.82	0.91	0.48	0.75	0.942895	0.638121	0.922761	0.0567853	2.19179	0.155674	0.982302	0
P5	42	M		3 months	4020	11.6								NO Relapse		2.25	1.1	0.89	4.07	2.11	1.42	0.34	3.09	0	0	0	0	0	0	0	0
P5	42	M		6 months	4540	13.7								NO Relapse		1.83	1.01	1.25	0.93	1.12	0.2	0.46	0.37	0.174199	0.236514	0.26939	0.49077	0.161812	0.0853512	0.189732	0.157879
P5	42	M		1year	3410	18.4								NO Relapse		0.76	0.35	1.19	1.63	0.74	0.32	1.4	1.8	12.064	7.32308	2.53467	3.09983	24.1368	13.2526	1.40794	1.40794
P6	33	F	MS	Before Fingolimod	8710	12.7	1	18.2466	14.9167	1.35606	11	5.5	0	NO Relapse		0.76	0.53	1.67	0.3	0.56	0.28	1.44	0.41	0.516591	0.940027	2.39042	1.32634	0.973008	0.0349635	2.29277	0.875584
P6	33	F		2 weeks	3500	6.3								NO Relapse		8.97	6.41	9.43	6.29	2.26	0.75	2.43	0.81	0.842728	0.421255	0.711913	0.783254	10.3558	26.0882	0.429819	1.00396
P6	33	F		1 month	3840	10.7								NO Relapse		1.02	1	2.06	3.36	0.33	0.29	1.65	2.54	0.809178	0.16669	0.477994	0.446208	8.99527	3.25167	0.640346	0.0959169
P6	33	F		2 months	4080	10.8								NO Relapse		9.78	3.71	2.27	6.12	10.42	4.88	0.92	4.6	1.68702	0.113936	0.755108	2.61937	8.64626	1.27867	0.282523	0.259704
P6	33	F		1year	2740	10.4								NO Relapse		1.23	1.67	2.02	3.68	2.08	1.44	2.74	2.28	0.34103	0	0.203182	0.270909	2.05432	1.01889	0.407727	0.135909
P7	27	F	MS	Before Fingolimod	9050	9.3	1	18.6274	9.08333	9.08333	1	0	0	Relapse		2.19	1.85	2.89	16.98	1.8	0.45	3.35	12.88	34.3436	2.06889	13.916	3.59988	24.5187	0.170006	5.9467	3.38571
P7	27	F		6 months	2220	14.8								Relapse	Relapse	6.45	6.45	5.41	0	1.89	0.94	15.31	0	0.998446	0.399378	0.548795	0.0318142	1.62677	0.0269495	0.455199	0.073816
P7	27	F		1year	NT	NT								Relapse		2.82	2.11	1.9	0.95	0.84	0.17	0.75	0.56	0.248525	0.243652	0.458756	0.748262	0.104811	0.00393212	0.493549	0.759766
P8	53	F	MS	Before Fingolimod	12340	5.8	1	50.9178	1.58333	1.58333	1	2	0	NO Relapse		0.11	0.68	1.96	0.2	1.07	0.09	1.64	0.23	0.901824	5.57491	15.9519	1.62774	3.51871	0.0191581	5.79773	0.813096
P8	53	F		2 weeks	7730	3.4								NO Relapse		1.24	0.65	3.76	0.9	0.31	0.21	2.24	0.5	5.50638	4.74359	5.24212	3.76229	1.78714	0.0826287	0.732541	1.23152
P8	53	F		1 month	3570	8.4								NO Relapse		0.61	1.11	3.19	1.77	0.94	0.82	2.54	0.97	61.0848	11.0923	11.5246	6.10749	64.6627	12.4468	0.891916	0.496635
P8	53	F		3 months	4240	6.3								NO Relapse		0.6	0.37	0.58	0.62	0.59	0.43	0.7	0.7	28.8317	17.2695	17.6135	10.0898	12.3348	0.434708	2.47485	1.46339
P9	38	F	MS	Before Fingolimod	3530	33.7	1	32.8	5.58333	0.930556	6	1.5	0	NO Relapse		2.06	2.13	2.78	1.04	1.77	1.51	0.65	0.07	1.21126	0.807506	2.56154	0	0.801981	0.0293252	0.728314	0
P9	38	F		2 weeks	3270	8.6								NO Relapse		3.71	3.48	0.59	0.21	0.67	0.3	0.5	0.12	157.814	13.7941	8.5269	27.019	116.429	14.7224	3.89376	2.77611
P9	38	F		1 month	2710	18.5								NO Relapse		3.96	2.68	3.9	0.24	4.12	1.26	1.91	0	4.46826	3.11603	9.23467	1.65892	0.581668	0.0173447	1.31891	0.375523
P9	38	F		2 months	8090	5.6								NO Relapse		5.26	5.26	1.34	0	1.66	0.51	0.67	1.13	17.4225	7.06649	17.6085	24.8231	7.25566	0.223352	6.84789	21.4232
P9	38	F		3 months	2960	4.7								NO Relapse		6.03	6.9	0.95	3.81	3.42	1.32	0.53	2.87	26.0725	12.0873	15.3356	12.398	12.6385	3.81387	2.31423	3.14898
P9	38	F		1year	6600	4.6								NO Relapse		7.09	6.38	9.68	6.45	1.53	0.81	1	0.64	3.54658	2.42864	7.79033	2.1597	1.79713	0.0347272	3.04921	0.15637
P10	48	M	MS	Before Fingolimod	5220	44.3	1	19.9397	27.75	1.63235	17	3	0	NO Relapse		5.93	1.69	0.98	2.32	22.73	0.45	0.49	3.71	0.76862	0.649291	0.856194	5.03051	1.18471	0.0681737	2.26408	8.70488
P10	48	M		2 weeks	2780	22.3								NO Relapse		28.16	16.4	19.5	18.31	51.5	5.28	1.2	7.95	0.097382	0.0836742	0	0	0.0983305	0.0264006	0.0549456	0.326344
P10	48	M		2 months	3190	11								NO Relapse		1.63	2.31	2.64	7.61	0.92	0.85	1.91	6.65	0.0669817	0.120223	0.156027	0.265419	0.253289	0.0462353	0.294782	0.919319
P10	48	M		3 months	2330	17.2								NO Relapse		1.08	1.88	10.14	6.96	0.47	1.88	1.68	0.56	0.332248	0.180967	0.905233	0.635447	0.376313	0.36851	0.481828	0.19299
P10	48	M		1year	3130	6.1								NO Relapse		11.21	6.54	10.64	4.26	7.98	1.84	7.25	1.45	0.234714	0.166419	0.0529172	0.222958	0.449981	0.28658	0.0962929	0.393769
P11	26	F	MS	Before Fingolimod	4920	19.5	0	0	0	0	1	1	0	NO Relapse		27.05	5.19	1.58	4.28	66.02	5.83	1.55	9.3	0.199299	0.0997591	0.00386143	0	0.731486	0.735377	0	0.00385816
P11	26	F		2 weeks	2700	13								NO Relapse		25.75	4.61	3.44	5.73	72.35	2.32	0.45	0.71	1.73552	0.30183	0.14426	0.0595358	2.72193	0.445262	0.0344548	0.0344548
P11	26	F		1 month	2990	8								NO Relapse		25.93	15.74	5.92	7.24	53.08	4.98	3.7	3.7	4.98998	0.523569	0.138671	0.6916	14.3035	0	0.0351787	0.448947
P11	26	F		2 months	3060	18.6								NO Relapse		17.84	4.32	9.02	7.52	47.09	1.35	2.88	1.44	0.10953	0.125333	0.0137033	0.0549573	0.98024	0.120589	0.110003	0.595675
P11	26	F		6 months	1870	14.4								NO Relapse		5.82	3.17	12.18	8.55	3.22	4.25	3.72	1.49	0.57025	0.314728	0.305548	0.227327	0.453498	0.0139324	0.175672	0.141301
P11	26	F		3 months	2450	11								NO Relapse		21.73	2.28	0.79	3.94	76.1	0	0.21	2.68	0.194968	0.194968	0.119093	0	0.0974936	0.058372	0.890355	0
P11	26	F		1year	2210	15.8								NO Relapse		1.32	2.03	1.07	0.95	1.22	0	0.81	0	0.0718193	0.125019	0.97901	0.671983	0.0535515	0.0122926	0.209648	0.0698828
P12	41	M	MS	Before Fingolimod	4670	42.6	0	0	0	0	2	6	0	NO Relapse		7.66	3.55	4.36	4.72	16.94	2.34	2.92	5.83	0.0509759	0.144519	0.154693	0.123754	0.161077	0.0942549	1.4192	0.52439
P12	41	M		1 month	3600	12.6								NO Relapse		25.44	7.34	1.28	4.05	73.67	2.05	1.01	1.39	0.349744	0.630685	1.36046	0.324103	0.397539	0.0953756	0.785444	0.103413
P12	41	M		2 months	2450	15.9								NO Relapse		2.02	0.7	4.41	9.14	2.12	0.36	2.88	14.32	0.139177	0.139177	0.0779714	0.0467445	0.68604	0.0204131	0.452752	0.157132
P12	41	M		3 months	2110	9.2								NO Relapse		2.91	8.25	8.2	6.56	0.87	4.02	9.77	3.61	0.17134	0.207411	0.683714	0.860517	0.397886	0.150922	0.532454	2.01302
P12	41	M		6 months	0									NO Relapse		3.41	2.93	0	0	0.62	1.67	0.33	1.96	0.194392	0.119875	0.194893	0.208333	0.222648	0.00492482	0.269458	0.269458
P13	31	M	MS	Before Fingolimod	6990	37.5	0	0	0	0	0	1.5	0	Relapse		5.86	3.51	3.02	1.73	6.91	0.24	1.15	0.68	0.337321	0.198824	0.879584	0.261969	0.139264	0.0220554	0.655895	0.394051
P13	31	M		2 weeks	4710	6.6								Relapse		16.67	25			37.83	1.65			1.0261	0.736619	1.08207	0.958942	0.534431	0.185199	0.0593446	0.00739497
P13	31	M		1 month	3260	12.6								Relapse		38.71	19.35	33.33	36.67	74.37	8.54	5.45	12.73	11.3181	2.02627	1.62717	2.71037	42.9688	10.4058	0.236848	0.373694
P13	31	M		2 months	3520	6.3								Relapse	Before Relapse	1.48	1.34	2.91	15.18	0.82	0.88	3.05	21.8	0.691319	0.648461	0.0804781	0.0286448	0.420854	0.00528268	0.311442	0.074746
P13	31	M		3 months	3740	11								Relapse	Relapse	1.52	1.84	6.11	7.69	1.15	3.19	1.55	5.86	2.13621	1.04437	0.891058	4.07484	2.97247	0.139719	0.476439	4.32999
P13	31	M		6 months	3210	15.2								Relapse		1.56	2.8	2.71	4.61	1.03	0.92	1.18	3.68	9.25532	3.64905	2.32539	2.32539	10.9776	0.228917	2.51631	1.1761
P13	31	M		1year	3410	13.8								Relapse		8.37	6.77	3.26	0	2.71	1.45	0.62	0.23	15.1493	8.82277	9.30051	8.73294	17.4373	7.64693	0.414068	2.7432
P14	38	M	MS	Before Fingolimod	4900	29.2	0	1	0	0	7	2	0	NO Relapse		2.31	1.99	2.09	1.5	1.65	0.35	0.69	1.16	0.558413	0.292716	1.82523	0.43689	0.203039	0.00228501	1.7258	0.385222
P14	38	M		3 months	3110	5.5								NO Relapse		5.73	5.73	4.07	2.44	2.34	0.51	1.7	0.59	0.0829126	0.124344	0	0	1.85805	1.94037	0	0
P15	52	F	MS	Before Fingolimod	6820	35.3	1	39.3644	12.25	4.08333	3	3	0	NO Relapse		11.84	2.15	2.17	1.15	63.05	0.82	0.88	0.49	12.339	1.97627	2.49847	5.3661	19.6312	0	0.348709	0.98801
P15	52	F		2 weeks	4250	9.2								NO Relapse		43.83	7.02	7.58	16.28	57.71	0	0.96	2.72	0.40171	0.261175	0.00470971	0.00235485	1.95698	0.437512	0.0546024	0.00511897
P15	52	F		1 month	3140	12.1								NO Relapse		52.86	3.57	10.92	37.88	80.13	0.42	2.6	2.39	0.0714897	0.0714897	0.0291395	0	0.463261	0.0383544	0.1888	0.318424
P15	52	F		2 months	4110	12.7								NO Relapse		66.25	5	10.11	22.47	75.69	3.21	3.01	6.02	2.46313	0.21866	1.35366	0.606117	3.85372	0.0218496	1.49371	1.02143
P15	52	F		3 months	2800	9.6								NO Relapse		1.83	3.3	7.01	1.67	1.57	2.26	3.19	0.42	2.41565	0.185722	0.320475	0.561214	23.2048	2.14907	0.534451	0.960658
P15	52	F		6 months	3830	12.2								NO Relapse		2.99	2.12	0.75	3.16	2.69	2.28	0.56	2.29	0.0314551	0.0786377	0	0.00503543	0.0312426	0.0309238	0.083992	0.115349
P15	52	F		1year	3290	8.2								NO Relapse		4.94	2.06	4.93	3.14	1.05	0.96	0.39	0.26	0.342174	0.244519	0.409625	0.273228	0.147506	0.0373747	0.163959	0.0546531
P16	55	M	MS	Before Fingolimod	7310	32.3	1	24.4822	30.25	10.0833	3	1	0	NO Relapse		0.36	0.24	0.71	0	0.54	0.23	0.53	0	0.468441	0.663864	0.661432	1.90663	0.274404	0.0274404	0.507356	1.76645
P16	55	M		2 weeks	5240	7.8								NO Relapse		1.48	3.7	0	1.12	0.78	0.97	1.5	2.06	3.66553	0.887616	1.58122	1.31827	11.6588	3.61824	0.609775	0.304888
P16	55	M		1 month	4810	10.5								NO Relapse		6.62	0	2.7	3.6	6.55	3.08	1.35	0.45	0.435151	0.150795	0.950007	1.96895	1.17105	0.0297305	1.41584	7.03989
